# Supplementary material for: ﻿Thylacopterisminuta (Polypodiaceae), a new fern species from Myanmar
Source: PhytoKeys. 2022 Jun 9;199:141–53. doi: 10.3897/phytokeys.199.83107 (PMC9849001; doi:10.3897/phytokeys.199.83107)
Supplement: XML Treatment for Thylacopteris minuta [file phytokeys.199.83107-treatment1.xml]

<!DOCTYPE tp:taxon-treatment
  PUBLIC "-//TaxonX//DTD Taxonomic Treatment Publishing DTD v0 20100105//EN" "tax-treatment-NSO.dtd">
<tp:taxon-treatment xmlns:tp="http://www.plazi.org/taxpub"><tp:treatment-meta><kwd-group><label>Taxon classification</label><kwd>
                <named-content content-type="kingdom">Plantae</named-content>
              </kwd><kwd>
                <named-content content-type="order">Polypodiales</named-content>
              </kwd><kwd>
                <named-content content-type="family">Polypodiaceae</named-content>
              </kwd></kwd-group><mixed-citation publication-type="journal"><person-group><name><surname>Hori</surname><given-names>Kiyotaka</given-names></name><name><surname>Khine</surname><given-names>Phyo Kay</given-names></name><name><surname>Fujiwara</surname><given-names>Tao</given-names></name><name><surname>Shin</surname><given-names>Thant</given-names></name><name><surname>Schneider</surname><given-names>Harald</given-names></name></person-group><article-title>﻿<italic><tp:taxon-name><tp:taxon-name-part taxon-name-part-type="genus" reg="Thylacopteris">Thylacopteris</tp:taxon-name-part><tp:taxon-name-part taxon-name-part-type="species" reg="minuta">minuta</tp:taxon-name-part></tp:taxon-name></italic> (<tp:taxon-name><tp:taxon-name-part taxon-name-part-type="family">Polypodiaceae</tp:taxon-name-part></tp:taxon-name>), a new fern species from Myanmar</article-title><source>PhytoKeys</source><day>09</day><month>06</month><year>2022</year><volume>199</volume><fpage>141</fpage><lpage>153</lpage><pub-id pub-id-type="doi">10.3897/phytokeys.199.83107</pub-id></mixed-citation></tp:treatment-meta><tp:nomenclature><label>﻿</label><tp:taxon-name>
              <object-id xmlns:xlink="http://www.w3.org/1999/xlink" content-type="arpha" xlink:type="simple">2DE698DB-E278-5D06-907C-B7CA6C9AF0EA</object-id>
              <tp:taxon-name-part taxon-name-part-type="genus" reg="Thylacopteris">Thylacopteris</tp:taxon-name-part>
              <tp:taxon-name-part taxon-name-part-type="species" reg="minuta">minuta</tp:taxon-name-part>
              <object-id xmlns:xlink="http://www.w3.org/1999/xlink" content-type="ipni" xlink:type="simple">urn:lsid:ipni.org:names:77299336-1</object-id>
            </tp:taxon-name><tp:taxon-authority>K.Hori &amp; Khine</tp:taxon-authority><tp:taxon-status xmlns:xlink="http://www.w3.org/1999/xlink" xlink:type="simple">sp. nov.</tp:taxon-status></tp:nomenclature><tp:treatment-sec sec-type="diagnosis" id="SECID0EBKBG"><title>Diagnosis.</title><p><italic><tp:taxon-name><tp:taxon-name-part taxon-name-part-type="genus" reg="Thylacopteris">Thylacopteris</tp:taxon-name-part><tp:taxon-name-part taxon-name-part-type="species" reg="minuta">minuta</tp:taxon-name-part></tp:taxon-name></italic> is similar to <italic><tp:taxon-name><tp:taxon-name-part taxon-name-part-type="genus" reg="Thylacopteris">T.</tp:taxon-name-part><tp:taxon-name-part taxon-name-part-type="species" reg="papillosa">papillosa</tp:taxon-name-part></tp:taxon-name></italic> with 20–40 sclerenchyma strands per rhizome in cross-section. However, <italic><tp:taxon-name><tp:taxon-name-part taxon-name-part-type="genus" reg="Thylacopteris">T.</tp:taxon-name-part><tp:taxon-name-part taxon-name-part-type="species" reg="minuta">minuta</tp:taxon-name-part></tp:taxon-name></italic> is distinct from <italic><tp:taxon-name><tp:taxon-name-part taxon-name-part-type="genus" reg="Thylacopteris">T.</tp:taxon-name-part><tp:taxon-name-part taxon-name-part-type="species" reg="papillosa">papillosa</tp:taxon-name-part></tp:taxon-name></italic> with sori shallowly sunken vs. <italic><tp:taxon-name><tp:taxon-name-part taxon-name-part-type="genus" reg="Thylacopteris">T.</tp:taxon-name-part><tp:taxon-name-part taxon-name-part-type="species" reg="papillosa">papillosa</tp:taxon-name-part></tp:taxon-name></italic> sori deeply sunken. In addition, the lamina of <italic><tp:taxon-name><tp:taxon-name-part taxon-name-part-type="genus" reg="Thylacopteris">T.</tp:taxon-name-part><tp:taxon-name-part taxon-name-part-type="species" reg="minuta">minuta</tp:taxon-name-part></tp:taxon-name></italic> has a maximal length of 15 cm vs. a maximal length of 59 cm in <italic><tp:taxon-name><tp:taxon-name-part taxon-name-part-type="genus" reg="Thylacopteris">T.</tp:taxon-name-part><tp:taxon-name-part taxon-name-part-type="species" reg="papillosa">papillosa</tp:taxon-name-part></tp:taxon-name></italic>. <italic><tp:taxon-name><tp:taxon-name-part taxon-name-part-type="genus" reg="Thylacopteris">Thylacopteris</tp:taxon-name-part><tp:taxon-name-part taxon-name-part-type="species" reg="minuta">minuta</tp:taxon-name-part></tp:taxon-name></italic> is distinct from the New Guinea endemic <italic><tp:taxon-name><tp:taxon-name-part taxon-name-part-type="genus" reg="Thylacopteris">T.</tp:taxon-name-part><tp:taxon-name-part taxon-name-part-type="species" reg="diaphana">diaphana</tp:taxon-name-part></tp:taxon-name></italic>, which lacks sclerenchyma strands in the rhizome, has superficial sori, and lamina with a maximal length of 45 cm.</p></tp:treatment-sec><tp:treatment-sec sec-type="material" id="SECID0EKNBG"><title>Type.</title><p>Myanmar: Shan State; Ah Lel Chaung reserve forest, Ywangan Township. <named-content xmlns:xlink="http://www.w3.org/1999/xlink" content-type="dwc:verbatimCoordinates" xlink:type="simple"><named-content content-type="geo-json" specific-use="{&#34;type&#34;:&#34;Point&#34;,&#34;coordinates&#34;:[96.574114,20.995778]}" id="NCID0ETNBG" xlink:type="simple">20°59'44.8"N, 96°34'26.81"E</named-content></named-content>, ca.1325 m, 30 Sep. 2019, K. Hori, P.K. Khine [“Kine”], T. Fujiwara, M. Nagashima, P.P. Shwe &amp; A.K. Moe 108601 (holotype: <named-content xmlns:xlink="http://www.w3.org/1999/xlink" content-type="dwc:institutional_code" xlink:title="Makino Botanical Garden" xlink:href="http://grbio.org/institution/makino-botanical-garden" xlink:type="simple">MBK</named-content> 0328421 (herbarium barcode), Figs <xref ref-type="fig" rid="F2">2</xref>–<xref ref-type="fig" rid="F5">5</xref> isotype: <named-content xmlns:xlink="http://www.w3.org/1999/xlink" content-type="dwc:institutional_code" xlink:title="Xishuangbanna Tropical Botanical Garden" xlink:href="http://grbio.org/institution/xishuangbanna-tropical-botanical-garden-academia-sinica" xlink:type="simple">HITBC</named-content>, <abbrev xmlns:xlink="http://www.w3.org/1999/xlink" xlink:title="Forest Research Institute" id="ABBRID0EIOBG" xlink:type="simple">RAF</abbrev>).</p><fig id="F2" position="float" orientation="portrait"><object-id xmlns:xlink="http://www.w3.org/1999/xlink" content-type="doi" xlink:type="simple">10.3897/phytokeys.199.83107.figure2</object-id><object-id xmlns:xlink="http://www.w3.org/1999/xlink" content-type="arpha" xlink:type="simple">ECA156B1-FD17-5814-ACA2-B39D07A41154</object-id><label>Figure 2.</label><caption><p><italic><tp:taxon-name><tp:taxon-name-part taxon-name-part-type="genus" reg="Thylacopteris">Thylacopteris</tp:taxon-name-part><tp:taxon-name-part taxon-name-part-type="species" reg="minuta">minuta</tp:taxon-name-part></tp:taxon-name></italic> K. Hori &amp; P.K.Khine (holotype, <italic>Hori et al. 108601</italic> = <italic><named-content xmlns:xlink="http://www.w3.org/1999/xlink" content-type="dwc:institutional_code" xlink:title="Makino Botanical Garden" xlink:href="http://grbio.org/institution/makino-botanical-garden" xlink:type="simple">MBK</named-content>0328421</italic>, illustration by K.Hori) <bold>A</bold> habit <bold>B</bold> abaxial view of a middle segment <bold>C</bold> adaxial view of a middle segment <bold>D</bold> cross-section of rhizome <bold>E</bold> spore <bold>F</bold> rhizome scales <bold>G</bold> sporangium. Scale bars: 5 cm (<bold>A1–A3</bold>); 1 cm (<bold>B–C</bold>); 0.5 mm (<bold>D</bold>); 10 µm (<bold>E</bold>); 20 µm (<bold>F</bold>); 200 µm (<bold>G</bold>).</p></caption><graphic xmlns:xlink="http://www.w3.org/1999/xlink" xlink:href="phytokeys-199-141_article-83107__-g002.jpg" position="float" orientation="portrait" xlink:type="simple" id="oo_693967.jpg"><uri content-type="original_file" xlink:type="simple">https://binary.pensoft.net/fig/693967</uri></graphic></fig></tp:treatment-sec><tp:treatment-sec sec-type="Epilithic" id="SECID0ECQBG"><title>Epilithic.</title><p><bold><italic>Rhizome</italic></bold> long-creeping, weakly branched, 1.0–2.0 mm in diam. (without scales), light brown, densely clothed with scales, phyllopodia sometimes prominent, these 1.0–2.0 mm high, 5.0–10.0 mm apart; 20–40 black sclerenchyma strands in rhizome, longitudinal, scattered in the ground tissue. <bold><italic>Rhizome scales</italic></bold> evenly inserted, dull brown, fragile, adpressed or apically spreading, quite densely set, deciduous, deltoid or ovate, 1.0–1.5 mm long, 0.5–1.0 mm wide, gradually narrowed from base to apex, sometimes with wavy margins, apex acute or rounded. <bold><italic>Cell walls of rhizome scales</italic></bold> dark brown, jigsaw-puzzle-shaped and wavy at basal and central part of scales, thickened, densely warty, in a single layer or double layers in basal scales. <bold><italic>Fronds</italic></bold> monomorphic, articulate to rhizome, petiolate. <bold><italic>Stipes</italic></bold> glabrous, 3.0–5.0 cm long, 0.7–1.0 mm diam, yellowish green. <bold><italic>Blades</italic></bold> membranous, lanceolate, 7.0–15.0 cm long, 2.0–4.0 cm wide, equally wide all along or rather wider above the basal part, pinnatisect, yellowish green. <bold><italic>Segments</italic></bold> glabrous, 20–30 pairs, lanceolate, ascending at an angle of 90°, 0.8–2.3 cm long, 0.3–0.5 cm wide, apically obtuse, entire at basal margin, crenate at apical margin, lower segments sometimes reduced, apical segments continuously reduced, terminal segments adnate or caudate. <bold><italic>Veins</italic></bold> free, once-forked, excurrent with terminal hydathodes. <italic>Sori</italic> exindusiate, uniserial on each side of costa, placed medially between costa and margin, shallowly sunken, 0.5–1.0 mm in diam., depth of papillae 0.2–0.5 mm, paraphyses absent. <bold><italic>Sporangium</italic></bold> globe-shaped, long stalked, 200–250 µm in diam., annulus vertical, indurated cells 10–13. <bold><italic>Spores</italic></bold> bilateral, oblong, light yellow, 40–60 µm long, 25–35 µm wide in lateral view, laesura 20–25 µm long, exospore smooth, perispore thin, surface shallowly wrinkled, globules absent.</p></tp:treatment-sec><tp:treatment-sec sec-type="distribution" id="SECID0EZRBG"><title>Distribution.</title><p>Myanmar.</p></tp:treatment-sec><tp:treatment-sec sec-type="habitat" id="SECID0E5RBG"><title>Habitat.</title><p>Epilithic, growing on shady surfaces of limestones (1–3 m high) in semi-evergreen or evergreen forest; altitude 940–1450 m.</p></tp:treatment-sec><tp:treatment-sec sec-type="etymology" id="SECID0EDSBG"><title>Etymology.</title><p>The name refers to the relatively small size of this species compared to other species of <italic><tp:taxon-name><tp:taxon-name-part taxon-name-part-type="genus" reg="Thylacopteris">Thylacopteris</tp:taxon-name-part></tp:taxon-name></italic>.</p></tp:treatment-sec><tp:treatment-sec sec-type="material" id="SECID0EQSBG"><title>Additional specimens examined.</title><p>Myanmar: Shan State; Phaya Taung, Lein Le village, Paunglang Reserve Forest, Pinlaung Township; <named-content xmlns:xlink="http://www.w3.org/1999/xlink" content-type="dwc:verbatimCoordinates" xlink:type="simple"><named-content content-type="geo-json" specific-use="{&#34;type&#34;:&#34;Point&#34;,&#34;coordinates&#34;:[96.650833,19.994722]}" id="NCID0EZSBG" xlink:type="simple">19°59'41.0"N, 96°39'3.0"E</named-content></named-content>, ca.947 m alt., 13 Sep. 2015, Y. Baba, K. Kertsawang, C. Kilgour, C. Puglisi, M. Rodda, P. Srisan­ga, T. Shin &amp; P.P. Hnin 103191 (<named-content xmlns:xlink="http://www.w3.org/1999/xlink" content-type="dwc:institutional_code" xlink:title="Makino Botanical Garden" xlink:href="http://grbio.org/institution/makino-botanical-garden" xlink:type="simple">MBK</named-content>0306471, duplicates on <abbrev xmlns:xlink="http://www.w3.org/1999/xlink" xlink:title="Forest Research Institute" id="ABBRID0E5SBG" xlink:type="simple">RAF</abbrev>, <named-content xmlns:xlink="http://www.w3.org/1999/xlink" content-type="dwc:institutional_code" xlink:title="Queen Sirikit Botanic Garden" xlink:href="http://grbio.org/institution/queen-sirikit-botanic-garden" xlink:type="simple">QBG</named-content>). ibid., road between Nyaung Phyu village and Pinglaung village, Paunglang Reserve Forest, Pinlaung Township; <named-content xmlns:xlink="http://www.w3.org/1999/xlink" content-type="dwc:verbatimCoordinates" xlink:type="simple"><named-content content-type="geo-json" specific-use="{&#34;type&#34;:&#34;Point&#34;,&#34;coordinates&#34;:[96.766694,20.048917]}" id="NCID0EJTBG" xlink:type="simple">20°02'56.1"N, 96°46'00.1"E</named-content></named-content>, ca.1448 m alt., 16 Sep. 2015, ibid., 103361 (<named-content xmlns:xlink="http://www.w3.org/1999/xlink" content-type="dwc:institutional_code" xlink:title="Makino Botanical Garden" xlink:href="http://grbio.org/institution/makino-botanical-garden" xlink:type="simple">MBK</named-content>0313746, duplicates in <abbrev xmlns:xlink="http://www.w3.org/1999/xlink" xlink:title="Forest Research Institute" id="ABBRID0EOTBG" xlink:type="simple">RAF</abbrev>, <named-content xmlns:xlink="http://www.w3.org/1999/xlink" content-type="dwc:institutional_code" xlink:title="Queen Sirikit Botanic Garden" xlink:href="http://grbio.org/institution/queen-sirikit-botanic-garden" xlink:type="simple">QBG</named-content>).</p></tp:treatment-sec><tp:treatment-sec sec-type="notes" id="SECID0EWTBG"><title>Notes.</title><p>The genus <italic><tp:taxon-name><tp:taxon-name-part taxon-name-part-type="genus" reg="Thylacopteris">Thylacopteris</tp:taxon-name-part></tp:taxon-name></italic> is sometimes confused with <italic><tp:taxon-name><tp:taxon-name-part taxon-name-part-type="genus" reg="Goniophlebium">Goniophlebium</tp:taxon-name-part></tp:taxon-name></italic> and <italic><tp:taxon-name><tp:taxon-name-part taxon-name-part-type="genus" reg="Polypodium">Polypodium</tp:taxon-name-part></tp:taxon-name></italic> (<xref ref-type="bibr" rid="B23">Rödl-Linder 1994</xref>; <xref ref-type="bibr" rid="B11">Fraser-Jenkins 2020</xref>). Warty cell walls of rhizome scales (Fig. <xref ref-type="fig" rid="F3">3</xref>) can be used to conclusively identify the genus <italic><tp:taxon-name><tp:taxon-name-part taxon-name-part-type="genus" reg="Thylacopteris">Thylacopteris</tp:taxon-name-part></tp:taxon-name></italic> (<xref ref-type="bibr" rid="B23">Rödl-Linder 1994</xref>).</p><fig id="F3" position="float" orientation="portrait"><object-id xmlns:xlink="http://www.w3.org/1999/xlink" content-type="doi" xlink:type="simple">10.3897/phytokeys.199.83107.figure3</object-id><object-id xmlns:xlink="http://www.w3.org/1999/xlink" content-type="arpha" xlink:type="simple">158EC48F-7F09-51F2-A99D-E9695F0898AC</object-id><label>Figure 3.</label><caption><p>Warty, thickened cell walls of rhizome scales (<italic><named-content xmlns:xlink="http://www.w3.org/1999/xlink" content-type="dwc:institutional_code" xlink:title="Makino Botanical Garden" xlink:href="http://grbio.org/institution/makino-botanical-garden" xlink:type="simple">MBK</named-content> 0328421</italic>; photo taken using DP20 microscope camera, OLYMPUS, Japan). Scale bar: 2.5 µm.</p></caption><graphic xmlns:xlink="http://www.w3.org/1999/xlink" xlink:href="phytokeys-199-141_article-83107__-g003.jpg" position="float" orientation="portrait" xlink:type="simple" id="oo_693968.jpg"><uri content-type="original_file" xlink:type="simple">https://binary.pensoft.net/fig/693968</uri></graphic></fig><fig id="F4" position="float" orientation="portrait"><object-id xmlns:xlink="http://www.w3.org/1999/xlink" content-type="doi" xlink:type="simple">10.3897/phytokeys.199.83107.figure4</object-id><object-id xmlns:xlink="http://www.w3.org/1999/xlink" content-type="arpha" xlink:type="simple">4F949C69-53FA-5F5D-9A0D-0F9340E5F1B1</object-id><label>Figure 4.</label><caption><p>The distribution of <italic><tp:taxon-name><tp:taxon-name-part taxon-name-part-type="genus" reg="Thylacopteris">Thylacopteris</tp:taxon-name-part><tp:taxon-name-part taxon-name-part-type="species" reg="minuta">minuta</tp:taxon-name-part></tp:taxon-name></italic> sp.nov.</p></caption><graphic xmlns:xlink="http://www.w3.org/1999/xlink" xlink:href="phytokeys-199-141_article-83107__-g004.jpg" position="float" orientation="portrait" xlink:type="simple" id="oo_693969.jpg"><uri content-type="original_file" xlink:type="simple">https://binary.pensoft.net/fig/693969</uri></graphic></fig><fig id="F5" position="float" orientation="portrait"><object-id xmlns:xlink="http://www.w3.org/1999/xlink" content-type="doi" xlink:type="simple">10.3897/phytokeys.199.83107.figure5</object-id><object-id xmlns:xlink="http://www.w3.org/1999/xlink" content-type="arpha" xlink:type="simple">183748BC-AA8A-5FFE-9FBB-AFBD0A7359CB</object-id><label>Figure 5.</label><caption><p><italic><tp:taxon-name><tp:taxon-name-part taxon-name-part-type="genus" reg="Thylacopteris">Thylacopteris</tp:taxon-name-part><tp:taxon-name-part taxon-name-part-type="species" reg="minuta">minuta</tp:taxon-name-part></tp:taxon-name></italic> in its natural habitat (<italic><named-content xmlns:xlink="http://www.w3.org/1999/xlink" content-type="dwc:institutional_code" xlink:title="Makino Botanical Garden" xlink:href="http://grbio.org/institution/makino-botanical-garden" xlink:type="simple">MBK</named-content> 0328421</italic>). Scale bar: 5 cm. (Photo by P.K. Khine).</p></caption><graphic xmlns:xlink="http://www.w3.org/1999/xlink" xlink:href="phytokeys-199-141_article-83107__-g005.jpg" position="float" orientation="portrait" xlink:type="simple" id="oo_693970.jpg"><uri content-type="original_file" xlink:type="simple">https://binary.pensoft.net/fig/693970</uri></graphic></fig></tp:treatment-sec><ref-list><ref id="B23"><mixed-citation xmlns:xlink="http://www.w3.org/1999/xlink" xlink:type="simple"><person-group><name name-style="western"><surname>Rödl-Linder</surname><given-names>G</given-names></name></person-group> (<year>1994</year>) <article-title>A monograph of the fern genus <tp:taxon-name><tp:taxon-name-part taxon-name-part-type="genus">Thylacopteris</tp:taxon-name-part></tp:taxon-name> (<tp:taxon-name><tp:taxon-name-part taxon-name-part-type="family">Polypodiaceae</tp:taxon-name-part></tp:taxon-name>).</article-title><source>Blumea</source><volume>39</volume>: <fpage>351</fpage>–<lpage>364</lpage>.</mixed-citation></ref><ref id="B11"><mixed-citation xmlns:xlink="http://www.w3.org/1999/xlink" xlink:type="simple"><person-group><name name-style="western"><surname>Fraser-Jenkins</surname><given-names>CR</given-names></name></person-group> (<year>2020</year>) <source>An Annotated Checklist of Indian Pteridophytes, Part 3: <tp:taxon-name><tp:taxon-name-part taxon-name-part-type="family">Lomariopsidaceae</tp:taxon-name-part></tp:taxon-name> to <tp:taxon-name><tp:taxon-name-part taxon-name-part-type="family">Salviniaceae</tp:taxon-name-part></tp:taxon-name>.</source><publisher-name>Bishen Singh Mahendra Pal Singh</publisher-name>, <publisher-loc>Uttarakhand</publisher-loc>, <size units="page">450 pp</size>.</mixed-citation></ref></ref-list></tp:taxon-treatment>
